# Supplementary material for: Impacts of Using Peer Online Forums in Mental Health: Realist Evaluation Using Mixed Methods
Source: J Med Internet Res. 2025 Oct 1;27:e79289. doi: 10.2196/79289 (PMC12530154; doi:10.2196/79289)
Supplement: Multimedia Appendix 2 [file jmir_v27i1e79289_app2.xlsx]

## Sheet: Survey items
Appendix 2. Survey Frequency Table
			Chaffinch (49)		Dunnock (287)		Jay (13)		Magpie (110)		Robin (12)		Sparrow(107)		Starling (213)		Total (791)
Variable Name	Question	Response	Count	Column N %	Count	Column N %	Count	Column N %	Count	Column N %	Count	Column N %	Count	Column N %	Count	Column N %	Count	Column N %
	Total N		49		287		13		110		12		107		213		791
	Thinking about the first time you ever came to this forum, which options best describe the main reason for your visit?” (pick more than one if you like)
t1_visit_why_0_a	I wanted to find help, advice, information, or support for myself	No	26	0.530612	130	0.452962	7	0.538462	24	0.218182	3	0.25	19	0.17757	38	0.178404	247	0.312263
		Yes	23	0.469388	157	0.547038	6	0.461538	86	0.781818	9	0.75	88	0.82243	175	0.821596	544	0.687737
t1_visit_why_0_b	I wanted to find help, advice, information, or support for someone else (e.g. friends, family)	No	30	0.612245	180	0.627178	11	0.846154	104	0.945455	11	0.916667	102	0.953271	116	0.544601	554	0.700379
		Yes	19	0.387755	107	0.372822	2	0.153846	6	0.0545455	1	0.0833333	5	0.046729	97	0.455399	237	0.299621
t1_visit_why_0_c	I wanted to offer help, advice, support, or information to other forum users	No	29	0.591837	207	0.721254	11	0.846154	98	0.890909	12	1	87	0.813084	118	0.553991	562	0.710493
		Yes	20	0.408163	80	0.278746	2	0.153846	12	0.109091	0	0	20	0.186916	95	0.446009	229	0.289507
t1_visit_why_0_d	Other reasons (please write in)	No	48	0.979592	278	0.968641	10	0.769231	109	0.990909	12	1	101	0.943925	213	1	771	0.974716
		Yes	1	0.0204082	9	0.0313589	3	0.230769	1	0.00909091	0	0	6	0.0560748	0	0	20	0.0252845
t1_visit_first	How long ago was your first visit to this forum?	This is my first visit	5	0.111111	27	0.0971223	1	0.0833333	3	0.0337079	0	0	4	0.0392157	26	0.122066	66	0.0834387
		Less than a month ago	22	0.488889	136	0.489209	5	0.416667	6	0.0674157	4	0.4	7	0.0686275	74	0.347418	254	0.321113
		A month or more ago, but less than a year	7	0.155556	68	0.244604	2	0.166667	16	0.179775	2	0.2	35	0.343137	77	0.361502	207	0.261694
		A year or more ago	11	0.244444	47	0.169065	4	0.333333	64	0.719101	4	0.4	56	0.54902	36	0.169014	222	0.280657
t1_visit_freq	In the last six weeks, approximately how often would you say you have visited this forum on average?”	This is the first time	6	0.122449	35	0.121951	1	0.0769231	15	0.136364	0	0	25	0.233645	17	0.0798122	99	0.125158
		Less than once a week	21	0.428571	119	0.414634	6	0.461538	31	0.281818	0	0	57	0.53271	82	0.384977	316	0.399494
		Once a week or more, but less than every day	17	0.346939	116	0.404181	5	0.384615	50	0.454545	7	0.583333	19	0.17757	92	0.431925	306	0.386852
		Every day	5	0.102041	17	0.0592334	1	0.0769231	14	0.127273	5	0.416667	6	0.0560748	22	0.103286	70	0.0884956
t1_visit_time	In the last six weeks, approximately how much time have you usually spent on this forum on each visit?”	Less than 5 minutes	8	0.163265	17	0.0592334	2	0.153846	18	0.163636	0	0	44	0.411215	8	0.0375587	97	0.12263
		More than 5 minutes, but less than half an hour	23	0.469388	105	0.365854	7	0.538462	61	0.554545	4	0.333333	42	0.392523	63	0.295775	305	0.385588
		More than half an hour, but less than an hour	11	0.22449	140	0.487805	4	0.307692	24	0.218182	2	0.166667	18	0.168224	105	0.492958	304	0.384324
		An hour or more	7	0.142857	25	0.087108	0	0	7	0.0636364	6	0.5	3	0.0280374	37	0.173709	85	0.107459
t1_visit_read	In the last six weeks, how often have you read messages on this forum that resonated with your own experiences and/or concerns?”	Never	4	0.0816327	15	0.0522648	2	0.153846	13	0.118182	0	0	33	0.308411	8	0.0375587	75	0.0948167
		A few times	24	0.489796	123	0.428571	6	0.461538	45	0.409091	3	0.25	44	0.411215	111	0.521127	356	0.450063
		Most times I visit	17	0.346939	124	0.432056	5	0.384615	37	0.336364	8	0.666667	22	0.205607	88	0.413146	301	0.380531
		Every time I visit	4	0.0816327	25	0.087108	0	0	15	0.136364	1	0.0833333	8	0.0747664	6	0.028169	59	0.0745891
t1_visit_reply	In the last six weeks, how many times have you replied or reacted to (e.g. liked) messages by others on this forum?	Never	7	0.142857	44	0.15331	5	0.384615	40	0.363636	0	0	64	0.598131	7	0.0328638	167	0.211125
		A few times	19	0.387755	103	0.358885	4	0.307692	51	0.463636	4	0.333333	25	0.233645	78	0.366197	284	0.359039
		Most times I visit	17	0.346939	116	0.404181	3	0.230769	17	0.154545	4	0.333333	15	0.140187	114	0.535211	286	0.361568
		Every time I visit	6	0.122449	24	0.0836237	1	0.0769231	2	0.0181818	4	0.333333	3	0.0280374	14	0.0657277	54	0.068268
t1_visit_post	In the last six weeks, how many times have you made an original post or started a new thread on this forum? (That is, not a reply or response to another’s message)	Never	20	0.408163	73	0.254355	5	0.384615	73	0.663636	1	0.0833333	76	0.71028	17	0.0798122	265	0.335019
		A few times	21	0.428571	141	0.491289	6	0.461538	35	0.318182	10	0.833333	24	0.224299	125	0.586854	362	0.457649
		Most times I visit	7	0.142857	60	0.209059	2	0.153846	2	0.0181818	1	0.0833333	4	0.0373832	61	0.286385	137	0.173198
		Every time I visit	1	0.0204082	13	0.0452962	0	0	0	0	0	0	3	0.0280374	10	0.0469484	27	0.034134
t1_visit_receive	In the last six weeks, when you have made original posts or started new threads on this forum, how often have you received any replies or reactions from other users (not from staff / moderators)?	Never	0	0	9	0.0313589	1	0.0769231	1	0.00909091	0	0	3	0.0280374	1	0.00469484	15	0.0189633
		A few times	13	0.265306	105	0.365854	4	0.307692	23	0.209091	6	0.5	14	0.130841	130	0.610329	295	0.372946
		Most times I visit	10	0.204082	81	0.28223	3	0.230769	11	0.1	4	0.333333	12	0.11215	56	0.262911	177	0.223767
		Every time I visit	6	0.122449	19	0.0662021	0	0	2	0.0181818	1	0.0833333	2	0.0186916	9	0.0422535	39	0.0493047
		Not asked (don't post)	20	0.408163	73	0.254355	5	0.384615	73	0.663636	1	0.0833333	76	0.71028	17	0.0798122	265	0.335019
	In the last six weeks, when you have received replies or reactions from other users (not staff / moderators), how often…
t1_visit_replied_quick	…were these responses received quickly?	Never	8	0.163265	7	0.0243902	1	0.0769231	2	0.0181818	0	0	2	0.0186916	2	0.00938967	22	0.0278129
		A few times	3	0.0612245	49	0.170732	4	0.307692	13	0.118182	6	0.5	11	0.102804	92	0.431925	178	0.225032
		Most times I visit	10	0.204082	142	0.494774	2	0.153846	18	0.163636	4	0.333333	11	0.102804	76	0.356808	263	0.332491
		Every time I visit	8	0.163265	7	0.0243902	0	0	3	0.0272727	1	0.0833333	4	0.0373832	25	0.117371	48	0.0606827
		Not asked (don't post or do not receive replies)	20	0.408163	82	0.285714	6	0.461538	74	0.672727	1	0.0833333	79	0.738318	18	0.084507	280	0.353982
t1_visit_replied_helpful	... were these responses constructive and helpful?	Never	0	0	2	0.00696864	1	0.0769231	0	0	0	0	1	0.00934579	1	0.00469484	5	0.00632111
		A few times	13	0.265306	60	0.209059	3	0.230769	9	0.0818182	1	0.0833333	4	0.0373832	56	0.262911	146	0.184576
		Most times I visit	13	0.265306	119	0.414634	2	0.153846	20	0.181818	5	0.416667	15	0.140187	119	0.558685	293	0.370417
		Every time I visit	3	0.0612245	24	0.0836237	1	0.0769231	7	0.0636364	5	0.416667	8	0.0747664	19	0.0892019	67	0.0847029
		Not asked (don't post or do not receive replies)	20	0.408163	82	0.285714	6	0.461538	74	0.672727	1	0.0833333	79	0.738318	18	0.084507	280	0.353982
t1_visit_replied_ignored	... did these responses make you feel ignored or misunderstood?	Never	7	0.142857	65	0.226481	4	0.307692	28	0.254545	10	0.833333	19	0.17757	27	0.126761	160	0.202276
		A few times	9	0.183673	82	0.285714	3	0.230769	6	0.0545455	0	0	5	0.046729	120	0.56338	225	0.28445
		Most times I visit	13	0.265306	56	0.195122	0	0	2	0.0181818	1	0.0833333	2	0.0186916	40	0.187793	114	0.144121
		Every time I visit	0	0	2	0.00696864	0	0	0	0	0	0	2	0.0186916	8	0.0375587	12	0.0151707
		Not asked (don't post or do not receive replies)	20	0.408163	82	0.285714	6	0.461538	74	0.672727	1	0.0833333	79	0.738318	18	0.084507	280	0.353982
t1_visit_replied_friendly	...were these responses friendly?	Never	0	0	1	0.00348432	0	0	0	0	0	0	0	0	3	0.0140845	4	0.00505689
		A few times	3	0.0612245	47	0.163763	2	0.153846	3	0.0272727	0	0	1	0.00934579	85	0.399061	141	0.178255
		Most times I visit	12	0.244898	108	0.376307	2	0.153846	12	0.109091	4	0.333333	5	0.046729	81	0.380282	224	0.283186
		Every time I visit	14	0.285714	49	0.170732	3	0.230769	21	0.190909	7	0.583333	22	0.205607	26	0.122066	142	0.17952
		Not asked (don't post or do not receive replies)	20	0.408163	82	0.285714	6	0.461538	74	0.672727	1	0.0833333	79	0.738318	18	0.084507	280	0.353982
t1_visit_replied_auth	...did these responses seem authentic?”	Never	0	0	2	0.00696864	0	0	0	0	1	0.0833333	0	0	3	0.0140845	6	0.00758534
		A few times	4	0.0816327	53	0.184669	1	0.0769231	3	0.0272727	0	0	7	0.0654206	65	0.305164	133	0.168142
		Most times I visit	17	0.346939	108	0.376307	2	0.153846	14	0.127273	2	0.166667	7	0.0654206	106	0.497653	256	0.323641
		Every time I visit	8	0.163265	42	0.146341	4	0.307692	19	0.172727	8	0.666667	14	0.130841	21	0.0985915	116	0.14665
		Not asked (don't post or do not receive replies)	20	0.408163	82	0.285714	6	0.461538	74	0.672727	1	0.0833333	79	0.738318	18	0.084507	280	0.353982
	Thinking about the last six weeks, which options best describe the main reasons for your visit(s)?” (pick more than one if you like)
t1_visit_why_1_a	I wanted to find help, advice, information, or support for myself	No	18	0.367347	136	0.473868	3	0.230769	20	0.181818	2	0.166667	17	0.158879	38	0.178404	234	0.295828
		Yes	31	0.632653	151	0.526132	10	0.769231	90	0.818182	10	0.833333	90	0.841121	175	0.821596	557	0.704172
t1_visit_why_1_b	I wanted to find help, advice, information, or support for someone else (e.g. friends, family	No	29	0.591837	158	0.550523	12	0.923077	99	0.9	11	0.916667	104	0.971963	113	0.530516	526	0.664981
		Yes	20	0.408163	129	0.449477	1	0.0769231	11	0.1	1	0.0833333	3	0.0280374	100	0.469484	265	0.335019
t1_visit_why_1_c	I wanted to offer help, advice, support, or information to other forum users	No	37	0.755102	220	0.766551	11	0.846154	85	0.772727	8	0.666667	94	0.878505	131	0.615023	586	0.740834
		Yes	12	0.244898	67	0.233449	2	0.153846	25	0.227273	4	0.333333	13	0.121495	82	0.384977	205	0.259166
t1_visit_why_1_d	Other reasons (please write in)”	No	49	1	273	0.95122	11	0.846154	103	0.936364	12	1	97	0.906542	213	1	758	0.958281
		Yes	0	0	14	0.0487805	2	0.153846	7	0.0636364	0	0	10	0.0934579	0	0	33	0.0417193
t1_visit_why_2_a	Practical support, such as asking for or offering advice and information	No	28	0.571429	181	0.630662	10	0.769231	50	0.454545	3	0.25	57	0.53271	71	0.333333	400	0.505689
		Yes	21	0.428571	106	0.369338	3	0.230769	60	0.545455	9	0.75	50	0.46729	142	0.666667	391	0.494311
t1_visit_why_2_b	Emotional support, either to offer it or to appreciate it from others	No	7	0.142857	44	0.15331	2	0.153846	37	0.336364	2	0.166667	29	0.271028	59	0.276995	180	0.22756
		Yes	42	0.857143	243	0.84669	11	0.846154	73	0.663636	10	0.833333	78	0.728972	154	0.723005	611	0.77244
t1_visit_why_2_c	Other reasons (please write in)	No	49	1	280	0.97561	13	1	100	0.909091	11	0.916667	99	0.925234	213	1	765	0.96713
		Yes	0	0	7	0.0243902	0	0	10	0.0909091	1	0.0833333	8	0.0747664	0	0	26	0.0328698
t1_visit_again	How likely are you to continue using this forum?	Very Unlikely	1	0.0204082	2	0.00696864	0	0	2	0.0181818	0	0	19	0.17757	0	0	24	0.0303413
		Unlikely	1	0.0204082	20	0.0696864	0	0	2	0.0181818	0	0	18	0.168224	7	0.0328638	48	0.0606827
		Not sure	6	0.122449	91	0.317073	3	0.230769	18	0.163636	0	0	24	0.224299	8	0.0375587	150	0.189633
		Likely	17	0.346939	117	0.407666	6	0.461538	38	0.345455	4	0.333333	27	0.252336	86	0.403756	295	0.372946
		Very likely	24	0.489796	57	0.198606	4	0.307692	50	0.454545	8	0.666667	19	0.17757	112	0.525822	274	0.346397
	How has your use of the forum over the last six weeks changed how you feel? (even if you visited the forum to help or support others). Has using the forum made you feel…
t1_help_happier	… happier?	Strongly disagree	6	0.122449	9	0.0313589	0	0	5	0.0454545	0	0	14	0.130841	2	0.00938967	36	0.045512
		Disagree	4	0.0816327	25	0.087108	3	0.230769	12	0.109091	1	0.0833333	19	0.17757	22	0.103286	86	0.108723
		Neither agree nor disagree	18	0.367347	108	0.376307	7	0.538462	61	0.554545	2	0.166667	42	0.392523	63	0.295775	301	0.380531
		Agree	14	0.285714	139	0.484321	2	0.153846	27	0.245455	7	0.583333	28	0.261682	98	0.460094	315	0.39823
		Strongly agree	7	0.142857	6	0.0209059	1	0.0769231	5	0.0454545	2	0.166667	4	0.0373832	28	0.131455	53	0.0670038
t1_help_hopeful	…more hopeful?	Strongly disagree	0	0	5	0.0174216	0	0	7	0.0636364	0	0	14	0.130841	0	0	26	0.0328698
		Disagree	8	0.163265	12	0.0418118	1	0.0769231	16	0.145455	0	0	13	0.121495	9	0.0422535	59	0.0745891
		Neither agree nor disagree	18	0.367347	117	0.407666	5	0.384615	37	0.336364	3	0.25	34	0.317757	47	0.220657	261	0.329962
		Agree	17	0.346939	132	0.45993	6	0.461538	40	0.363636	3	0.25	41	0.383178	128	0.600939	367	0.46397
		Strongly agree	6	0.122449	21	0.0731707	1	0.0769231	10	0.0909091	6	0.5	5	0.046729	29	0.13615	78	0.0986094
t1_help_alone	...more alone?	Strongly disagree	8	0.163265	55	0.191638	2	0.153846	24	0.218182	9	0.75	25	0.233645	17	0.0798122	140	0.176991
		Disagree	17	0.346939	127	0.442509	8	0.615385	45	0.409091	1	0.0833333	41	0.383178	91	0.42723	330	0.417193
		Neither agree nor disagree	13	0.265306	55	0.191638	2	0.153846	23	0.209091	1	0.0833333	26	0.242991	63	0.295775	183	0.231353
		Agree	8	0.163265	48	0.167247	1	0.0769231	15	0.136364	1	0.0833333	9	0.0841121	35	0.164319	117	0.147914
		Strongly agree	3	0.0612245	2	0.00696864	0	0	3	0.0272727	0	0	6	0.0560748	7	0.0328638	21	0.0265487
t1_help_isolated	...less isolated?	Strongly disagree	1	0.0204082	10	0.0348432	0	0	4	0.0363636	1	0.0833333	17	0.158879	3	0.0140845	36	0.045512
		Disagree	4	0.0816327	46	0.160279	3	0.230769	15	0.136364	0	0	14	0.130841	49	0.230047	131	0.165613
		Neither agree nor disagree	11	0.22449	110	0.383275	4	0.307692	31	0.281818	2	0.166667	30	0.280374	68	0.319249	256	0.323641
		Agree	24	0.489796	104	0.362369	5	0.384615	52	0.472727	5	0.416667	39	0.364486	78	0.366197	307	0.388116
		Strongly agree	9	0.183673	17	0.0592334	1	0.0769231	8	0.0727273	4	0.333333	7	0.0654206	15	0.0704225	61	0.0771176
t1_help_supported	…more supported?	Strongly disagree	0	0	4	0.0139373	1	0.0769231	4	0.0363636	0	0	9	0.0841121	0	0	18	0.022756
		Disagree	5	0.102041	25	0.087108	1	0.0769231	14	0.127273	0	0	15	0.140187	13	0.0610329	73	0.0922882
		Neither agree nor disagree	14	0.285714	68	0.236934	3	0.230769	38	0.345455	2	0.166667	31	0.28972	46	0.215962	202	0.255373
		Agree	23	0.469388	154	0.536585	7	0.538462	42	0.381818	5	0.416667	41	0.383178	126	0.591549	398	0.503161
		Strongly agree	7	0.142857	36	0.125436	1	0.0769231	12	0.109091	5	0.416667	11	0.102804	28	0.131455	100	0.126422
t1_help_understood	…more understood?	Strongly disagree	0	0	6	0.0209059	1	0.0769231	3	0.0272727	0	0	8	0.0747664	0	0	18	0.022756
		Disagree	7	0.142857	25	0.087108	0	0	13	0.118182	0	0	14	0.130841	9	0.0422535	68	0.0859671
		Neither agree nor disagree	14	0.285714	84	0.292683	6	0.461538	40	0.363636	2	0.166667	35	0.327103	77	0.361502	258	0.326169
		Agree	20	0.408163	140	0.487805	5	0.384615	43	0.390909	5	0.416667	40	0.373832	101	0.474178	354	0.447535
		Strongly agree	8	0.163265	32	0.111498	1	0.0769231	11	0.1	5	0.416667	10	0.0934579	26	0.122066	93	0.117573
t1_help_informed	…more informed?	Strongly disagree	0	0	3	0.010453	1	0.0769231	2	0.0181818	0	0	8	0.0747664	1	0.00469484	15	0.0189633
		Disagree	10	0.204082	20	0.0696864	1	0.0769231	7	0.0636364	0	0	20	0.186916	7	0.0328638	65	0.0821745
		Neither agree nor disagree	13	0.265306	100	0.348432	4	0.307692	24	0.218182	2	0.166667	30	0.280374	61	0.286385	234	0.295828
		Agree	21	0.428571	140	0.487805	6	0.461538	66	0.6	7	0.583333	39	0.364486	107	0.502347	386	0.48799
		Strongly agree	5	0.102041	24	0.0836237	1	0.0769231	11	0.1	3	0.25	10	0.0934579	37	0.173709	91	0.115044
t1_help_others	... more able to help other people by posting in the forum	Strongly disagree	0	0	4	0.0139373	0	0	3	0.0272727	0	0	12	0.11215	1	0.00469484	20	0.0252845
		Disagree	6	0.122449	38	0.132404	1	0.0769231	13	0.118182	0	0	20	0.186916	10	0.0469484	88	0.111252
		Neither agree nor disagree	21	0.428571	109	0.379791	3	0.230769	34	0.309091	1	0.0833333	40	0.373832	52	0.244131	260	0.328698
		Agree	18	0.367347	93	0.324042	9	0.692308	49	0.445455	8	0.666667	26	0.242991	117	0.549296	320	0.404551
		Strongly agree	4	0.0816327	43	0.149826	0	0	11	0.1	3	0.25	9	0.0841121	33	0.15493	103	0.130215
t1_help_same	The other people in the forum seem to experience similar challenges to me	Strongly disagree	1	0.0204082	4	0.0139373	0	0	3	0.0272727	0	0	4	0.0373832	0	0	12	0.0151707
		Disagree	2	0.0408163	18	0.0627178	0	0	8	0.0727273	0	0	9	0.0841121	20	0.0938967	57	0.0720607
		Neither agree nor disagree	15	0.306122	110	0.383275	4	0.307692	17	0.154545	2	0.166667	30	0.280374	49	0.230047	227	0.286979
		Agree	25	0.510204	141	0.491289	8	0.615385	55	0.5	6	0.5	50	0.46729	107	0.502347	392	0.495575
		Strongly agree	6	0.122449	14	0.0487805	1	0.0769231	27	0.245455	4	0.333333	14	0.130841	37	0.173709	103	0.130215
t1_mod_1	I understand the role of staff / moderators on this forum	Strongly disagree	5	0.102041	3	0.010453	0	0	3	0.0272727	0	0	2	0.0186916	3	0.0140845	16	0.0202276
		Disagree	0	0	16	0.0557491	1	0.0769231	4	0.0363636	0	0	4	0.0373832	62	0.29108	87	0.109987
		Neither agree nor disagree	8	0.163265	68	0.236934	2	0.153846	19	0.172727	0	0	9	0.0841121	33	0.15493	139	0.175727
		Agree	20	0.408163	148	0.515679	8	0.615385	62	0.563636	7	0.583333	55	0.514019	94	0.441315	394	0.498104
		Strongly agree	16	0.326531	52	0.181185	2	0.153846	22	0.2	5	0.416667	37	0.345794	21	0.0985915	155	0.195954
t1_mod_2	The staff / moderators on this forum seem competent	Strongly disagree	0	0	2	0.00696864	1	0.0769231	1	0.00909091	0	0	2	0.0186916	1	0.00469484	7	0.00884956
		Disagree	4	0.0816327	12	0.0418118	1	0.0769231	2	0.0181818	0	0	2	0.0186916	8	0.0375587	29	0.0366625
		Neither agree nor disagree	10	0.204082	74	0.25784	2	0.153846	30	0.272727	0	0	14	0.130841	76	0.356808	206	0.26043
		Agree	19	0.387755	155	0.54007	6	0.461538	50	0.454545	5	0.416667	58	0.542056	94	0.441315	387	0.489254
		Strongly agree	16	0.326531	44	0.15331	3	0.230769	27	0.245455	7	0.583333	31	0.28972	34	0.159624	162	0.204804
t1_mod_3	The staff / moderators on this forum seem fair	Strongly disagree	0	0	2	0.00696864	0	0	1	0.00909091	0	0	1	0.00934579	1	0.00469484	5	0.00632111
		Disagree	5	0.102041	23	0.0801394	2	0.153846	1	0.00909091	0	0	0	0	9	0.0422535	40	0.0505689
		Neither agree nor disagree	13	0.265306	59	0.205575	3	0.230769	32	0.290909	1	0.0833333	14	0.130841	54	0.253521	176	0.222503
		Agree	16	0.326531	153	0.533101	6	0.461538	51	0.463636	4	0.333333	57	0.53271	130	0.610329	417	0.527181
		Strongly agree	15	0.306122	50	0.174216	2	0.153846	25	0.227273	7	0.583333	35	0.327103	19	0.0892019	153	0.193426
t1_mod_4	I like the way staff / moderators control what is shared in the forum	Strongly disagree	1	0.0204082	4	0.0139373	0	0	1	0.00909091	0	0	2	0.0186916	1	0.00469484	9	0.011378
		Disagree	4	0.0816327	23	0.0801394	2	0.153846	3	0.0272727	0	0	5	0.046729	10	0.0469484	47	0.0594185
		Neither agree nor disagree	11	0.22449	82	0.285714	3	0.230769	43	0.390909	1	0.0833333	28	0.261682	68	0.319249	236	0.298357
		Agree	18	0.367347	133	0.463415	6	0.461538	42	0.381818	5	0.416667	45	0.420561	109	0.511737	358	0.452592
		Strongly agree	15	0.306122	45	0.156794	2	0.153846	21	0.190909	6	0.5	27	0.252336	25	0.117371	141	0.178255
t1_mod_5	There are personal experiences I want to share in the forum, but I don’t because I think they may be removed by staff / moderators	Strongly disagree	5	0.102041	22	0.0766551	1	0.0769231	17	0.154545	6	0.5	19	0.17757	8	0.0375587	78	0.0986094
		Disagree	9	0.183673	82	0.285714	4	0.307692	44	0.4	2	0.166667	39	0.364486	81	0.380282	261	0.329962
		Neither agree nor disagree	21	0.428571	91	0.317073	4	0.307692	31	0.281818	1	0.0833333	24	0.224299	67	0.314554	239	0.302149
		Agree	8	0.163265	69	0.240418	2	0.153846	15	0.136364	1	0.0833333	18	0.168224	43	0.201878	156	0.197219
		Strongly agree	6	0.122449	23	0.0801394	2	0.153846	3	0.0272727	2	0.166667	7	0.0654206	14	0.0657277	57	0.0720607
t1_mod_6	Staff / moderators tend to respond too slowly	Strongly disagree	2	0.0408163	12	0.0418118	1	0.0769231	11	0.1	2	0.166667	13	0.121495	10	0.0469484	51	0.0644753
		Disagree	18	0.367347	73	0.254355	5	0.384615	31	0.281818	7	0.583333	33	0.308411	92	0.431925	259	0.327434
		Neither agree nor disagree	13	0.265306	128	0.445993	4	0.307692	61	0.554545	1	0.0833333	47	0.439252	72	0.338028	326	0.412137
		Agree	13	0.265306	57	0.198606	2	0.153846	4	0.0363636	2	0.166667	11	0.102804	35	0.164319	124	0.156764
		Strongly agree	3	0.0612245	17	0.0592334	1	0.0769231	3	0.0272727	0	0	3	0.0280374	4	0.0187793	31	0.0391909
t1_mod_7	Staff / moderators provide the advice and information I need	Strongly disagree	0	0	6	0.0209059	1	0.0769231	1	0.00909091	0	0	5	0.046729	2	0.00938967	15	0.0189633
		Disagree	4	0.0816327	22	0.0766551	1	0.0769231	2	0.0181818	0	0	6	0.0560748	12	0.056338	47	0.0594185
		Neither agree nor disagree	15	0.306122	83	0.289199	4	0.307692	55	0.5	3	0.25	40	0.373832	74	0.347418	274	0.346397
		Agree	25	0.510204	148	0.515679	7	0.538462	42	0.381818	5	0.416667	48	0.448598	103	0.483568	378	0.477876
		Strongly agree	5	0.102041	28	0.097561	0	0	10	0.0909091	4	0.333333	8	0.0747664	22	0.103286	77	0.0973451
t1_mod_8	Staff / moderators help me to explore my problems	Strongly disagree	0	0	5	0.0174216	1	0.0769231	3	0.0272727	0	0	5	0.046729	2	0.00938967	16	0.0202276
		Disagree	8	0.163265	23	0.0801394	3	0.230769	15	0.136364	0	0	20	0.186916	13	0.0610329	82	0.103666
		Neither agree nor disagree	16	0.326531	88	0.30662	2	0.153846	56	0.509091	7	0.583333	47	0.439252	50	0.234742	266	0.336283
		Agree	20	0.408163	118	0.41115	6	0.461538	29	0.263636	3	0.25	28	0.261682	136	0.638498	340	0.429836
		Strongly agree	5	0.102041	53	0.184669	1	0.0769231	7	0.0636364	2	0.166667	7	0.0654206	12	0.056338	87	0.109987
t1_mod_9	Staff / moderators generally make responses that are constructive and helpful	Strongly disagree	0	0	5	0.0174216	2	0.153846	3	0.0272727	0	0	5	0.046729	1	0.00469484	16	0.0202276
		Disagree	3	0.0612245	17	0.0592334	1	0.0769231	5	0.0454545	0	0	6	0.0560748	9	0.0422535	41	0.0518331
		Neither agree nor disagree	10	0.204082	77	0.268293	2	0.153846	39	0.354545	0	0	29	0.271028	72	0.338028	229	0.289507
		Agree	25	0.510204	141	0.491289	7	0.538462	47	0.427273	6	0.5	50	0.46729	109	0.511737	385	0.486726
		Strongly agree	11	0.22449	47	0.163763	1	0.0769231	16	0.145455	6	0.5	17	0.158879	22	0.103286	120	0.151707
t1_mod_10	Staff / moderators sometimes leave users feeling ignored or misunderstood	Strongly disagree	10	0.204082	33	0.114983	2	0.153846	14	0.127273	4	0.333333	30	0.280374	6	0.028169	99	0.125158
		Disagree	10	0.204082	102	0.355401	4	0.307692	35	0.318182	4	0.333333	33	0.308411	60	0.28169	248	0.313527
		Neither agree nor disagree	17	0.346939	96	0.334495	5	0.384615	46	0.418182	3	0.25	29	0.271028	86	0.403756	282	0.356511
		Agree	11	0.22449	49	0.170732	2	0.153846	11	0.1	1	0.0833333	13	0.121495	54	0.253521	141	0.178255
		Strongly agree	1	0.0204082	7	0.0243902	0	0	4	0.0363636	0	0	2	0.0186916	7	0.0328638	21	0.0265487
t1_mod_11	Staff / moderators respond quickly when there is a problem, for example when someone breaks the rules or is very upset	Strongly disagree	0	0	6	0.0209059	1	0.0769231	5	0.0454545	0	0	1	0.00934579	0	0	13	0.0164349
		Disagree	4	0.0816327	26	0.0905923	1	0.0769231	5	0.0454545	0	0	4	0.0373832	12	0.056338	52	0.0657396
		Neither agree nor disagree	16	0.326531	133	0.463415	5	0.384615	50	0.454545	5	0.416667	57	0.53271	67	0.314554	333	0.420986
		Agree	20	0.408163	106	0.369338	5	0.384615	38	0.345455	6	0.5	37	0.345794	104	0.488263	316	0.399494
		Strongly agree	9	0.183673	16	0.0557491	1	0.0769231	12	0.109091	1	0.0833333	8	0.0747664	30	0.140845	77	0.0973451
t1_mod_12	Staff / moderators on this forum are generally warm	Strongly disagree	0	0	2	0.00696864	0	0	2	0.0181818	0	0	1	0.00934579	0	0	5	0.00632111
		Disagree	3	0.0612245	11	0.0383275	1	0.0769231	0	0	0	0	2	0.0186916	25	0.117371	42	0.0530973
		Neither agree nor disagree	12	0.244898	62	0.216028	2	0.153846	42	0.381818	0	0	22	0.205607	67	0.314554	207	0.261694
		Agree	23	0.469388	161	0.560976	9	0.692308	57	0.518182	7	0.583333	58	0.542056	94	0.441315	409	0.517067
		Strongly agree	11	0.22449	51	0.1777	1	0.0769231	9	0.0818182	5	0.416667	24	0.224299	27	0.126761	128	0.16182
t1_mod_13	Staff / moderators on this forum generally show empathy	Strongly disagree	0	0	3	0.010453	0	0	1	0.00909091	0	0	1	0.00934579	5	0.0234742	10	0.0126422
		Disagree	6	0.122449	16	0.0557491	1	0.0769231	0	0	0	0	1	0.00934579	10	0.0469484	34	0.0429836
		Neither agree nor disagree	11	0.22449	77	0.268293	1	0.0769231	41	0.372727	0	0	23	0.214953	84	0.394366	237	0.299621
		Agree	20	0.408163	129	0.449477	10	0.769231	55	0.5	6	0.5	59	0.551402	92	0.431925	371	0.469027
		Strongly agree	12	0.244898	62	0.216028	1	0.0769231	13	0.118182	6	0.5	23	0.214953	22	0.103286	139	0.175727
t1_mod_14	When I post to the forum, I usually get responses from users rather than staff / moderators	Strongly disagree	0	0	6	0.0209059	0	0	1	0.00909091	1	0.0833333	8	0.0747664	1	0.00469484	17	0.0214918
		Disagree	2	0.0408163	15	0.0522648	3	0.230769	5	0.0454545	0	0	15	0.140187	33	0.15493	73	0.0922882
		Neither agree nor disagree	17	0.346939	82	0.285714	4	0.307692	24	0.218182	2	0.166667	33	0.308411	28	0.131455	190	0.240202
		Agree	17	0.346939	117	0.407666	2	0.153846	37	0.336364	4	0.333333	15	0.140187	112	0.525822	304	0.384324
		Strongly agree	3	0.0612245	32	0.111498	0	0	21	0.190909	5	0.416667	3	0.0280374	34	0.159624	98	0.123894
		Not applicable to me as I don't post	10	0.204082	35	0.121951	4	0.307692	22	0.2	0	0	33	0.308411	5	0.0234742	109	0.1378
t1_mod_15	When I post to the forum, I prefer responses from other users rather than staff / moderators	Strongly disagree	2	0.0408163	0	0	0	0	1	0.00909091	1	0.0833333	3	0.0280374	0	0	7	0.00884956
		Disagree	3	0.0612245	20	0.0696864	3	0.230769	10	0.0909091	1	0.0833333	10	0.0934579	43	0.201878	90	0.11378
		Neither agree nor disagree	14	0.285714	121	0.421603	1	0.0769231	38	0.345455	8	0.666667	32	0.299065	34	0.159624	248	0.313527
		Agree	17	0.346939	90	0.313589	4	0.307692	25	0.227273	1	0.0833333	19	0.17757	88	0.413146	244	0.30847
		Strongly agree	4	0.0816327	22	0.0766551	1	0.0769231	14	0.127273	1	0.0833333	11	0.102804	44	0.206573	97	0.12263
		Not applicable to me as I don't post	9	0.183673	34	0.118467	4	0.307692	22	0.2	0	0	32	0.299065	4	0.0187793	105	0.132743
	In this section we’d like to ask you about your mental health. We’d like to start by asking you about how you’ve been feeling in general. The questions in this section are focussed on how you’ve been over the last TWO weeks. In the last two weeks, how often have you been bothered by any of the following problems?”
t1_gad7_1	Feeling nervous, anxious or on edge?	Not at all	9	0.183673	12	0.0418118	2	0.153846	13	0.118182	0	0	13	0.121495	27	0.126761	76	0.0960809
		Several days	6	0.122449	55	0.191638	2	0.153846	33	0.3	4	0.333333	36	0.336449	142	0.666667	278	0.351454
		More than half the days	21	0.428571	168	0.585366	3	0.230769	30	0.272727	3	0.25	24	0.224299	42	0.197183	291	0.367889
		Nearly every day	13	0.265306	52	0.181185	6	0.461538	34	0.309091	5	0.416667	34	0.317757	2	0.00938967	146	0.184576
t1_gad7_2	Not being able to stop or control worrying?	Not at all	6	0.122449	19	0.0662021	1	0.0769231	23	0.209091	3	0.25	19	0.17757	34	0.159624	105	0.132743
		Several days	16	0.326531	85	0.296167	2	0.153846	27	0.245455	3	0.25	29	0.271028	122	0.57277	284	0.359039
		More than half the days	14	0.285714	131	0.456446	8	0.615385	28	0.254545	3	0.25	24	0.224299	52	0.244131	260	0.328698
		Nearly every day	13	0.265306	52	0.181185	2	0.153846	32	0.290909	3	0.25	35	0.327103	5	0.0234742	142	0.17952
t1_gad7_3	Worrying too much about different things?	Not at all	4	0.0816327	13	0.0452962	1	0.0769231	14	0.127273	2	0.166667	13	0.121495	56	0.262911	103	0.130215
		Several days	8	0.163265	77	0.268293	3	0.230769	31	0.281818	3	0.25	31	0.28972	93	0.43662	246	0.310999
		More than half the days	26	0.530612	133	0.463415	6	0.461538	24	0.218182	3	0.25	25	0.233645	54	0.253521	271	0.342604
		Nearly every day	11	0.22449	64	0.222997	3	0.230769	41	0.372727	4	0.333333	38	0.35514	10	0.0469484	171	0.216182
t1_gad7_4	Having trouble relaxing?	Not at all	4	0.0816327	21	0.0731707	0	0	8	0.0727273	3	0.25	16	0.149533	48	0.225352	100	0.126422
		Several days	13	0.265306	99	0.344948	4	0.307692	33	0.3	2	0.166667	27	0.252336	112	0.525822	290	0.366625
		More than half the days	15	0.306122	109	0.379791	2	0.153846	30	0.272727	1	0.0833333	27	0.252336	46	0.215962	230	0.290771
		Nearly every day	17	0.346939	58	0.202091	7	0.538462	39	0.354545	6	0.5	37	0.345794	7	0.0328638	171	0.216182
t1_gad7_5	Being so restless that it is hard to sit still?	Not at all	8	0.163265	41	0.142857	4	0.307692	36	0.327273	4	0.333333	40	0.373832	35	0.164319	168	0.212389
		Several days	9	0.183673	82	0.285714	4	0.307692	35	0.318182	3	0.25	26	0.242991	128	0.600939	287	0.362832
		More than half the days	19	0.387755	121	0.421603	1	0.0769231	21	0.190909	1	0.0833333	19	0.17757	44	0.206573	226	0.285714
		Nearly every day	13	0.265306	43	0.149826	4	0.307692	18	0.163636	4	0.333333	22	0.205607	6	0.028169	110	0.139064
t1_gad7_6	Becoming easily annoyed or irritable?	Not at all	7	0.142857	21	0.0731707	1	0.0769231	23	0.209091	2	0.166667	19	0.17757	36	0.169014	109	0.1378
		Several days	14	0.285714	80	0.278746	6	0.461538	33	0.3	1	0.0833333	44	0.411215	98	0.460094	276	0.348925
		More than half the days	16	0.326531	109	0.379791	4	0.307692	22	0.2	3	0.25	20	0.186916	76	0.356808	250	0.316056
		Nearly every day	12	0.244898	77	0.268293	2	0.153846	32	0.290909	6	0.5	24	0.224299	3	0.0140845	156	0.197219
t1_gad7_7	Feeling afraid as if something awful might happen?	Not at all	7	0.142857	39	0.135889	4	0.307692	28	0.254545	4	0.333333	34	0.317757	49	0.230047	165	0.208597
		Several days	14	0.285714	85	0.296167	2	0.153846	28	0.254545	2	0.166667	31	0.28972	125	0.586854	287	0.362832
		More than half the days	21	0.428571	104	0.362369	7	0.538462	18	0.163636	3	0.25	17	0.158879	36	0.169014	206	0.26043
		Nearly every day	7	0.142857	59	0.205575	0	0	36	0.327273	3	0.25	25	0.233645	3	0.0140845	133	0.168142
t1_phq8_1	Having little interest or pleasure in doing things?	Not at all	13	0.265306	28	0.097561	3	0.230769	24	0.218182	4	0.333333	29	0.271028	31	0.14554	132	0.166877
		Several days	9	0.183673	64	0.222997	3	0.230769	37	0.336364	4	0.333333	35	0.327103	130	0.610329	282	0.356511
		More than half the days	18	0.367347	164	0.571429	3	0.230769	27	0.245455	2	0.166667	19	0.17757	45	0.211268	278	0.351454
		Nearly every day	9	0.183673	31	0.108014	4	0.307692	22	0.2	2	0.166667	24	0.224299	7	0.0328638	99	0.125158
t1_phq8_2	Feeling down, depressed, or hopeless?	Not at all	5	0.102041	14	0.0487805	3	0.230769	21	0.190909	2	0.166667	22	0.205607	63	0.295775	130	0.164349
		Several days	17	0.346939	114	0.397213	4	0.307692	40	0.363636	7	0.583333	40	0.373832	110	0.516432	332	0.419722
		More than half the days	16	0.326531	115	0.400697	3	0.230769	26	0.236364	1	0.0833333	14	0.130841	40	0.187793	215	0.271808
		Nearly every day	11	0.22449	44	0.15331	3	0.230769	23	0.209091	2	0.166667	31	0.28972	0	0	114	0.144121
t1_phq8_3	Trouble falling or staying asleep, or sleeping too much?	Not at all	3	0.0612245	18	0.0627178	1	0.0769231	9	0.0818182	1	0.0833333	18	0.168224	38	0.178404	88	0.111252
		Several days	9	0.183673	70	0.243902	4	0.307692	34	0.309091	3	0.25	28	0.261682	115	0.539906	263	0.332491
		More than half the days	25	0.510204	139	0.484321	2	0.153846	19	0.172727	1	0.0833333	19	0.17757	55	0.258216	260	0.328698
		Nearly every day	12	0.244898	60	0.209059	6	0.461538	48	0.436364	7	0.583333	42	0.392523	5	0.0234742	180	0.22756
t1_phq8_4	Feeling tired or having little energy?	Not at all	3	0.0612245	13	0.0452962	1	0.0769231	5	0.0454545	2	0.166667	13	0.121495	28	0.131455	65	0.0821745
		Several days	12	0.244898	90	0.313589	1	0.0769231	32	0.290909	7	0.583333	29	0.271028	110	0.516432	281	0.355247
		More than half the days	22	0.44898	107	0.372822	5	0.384615	25	0.227273	1	0.0833333	23	0.214953	69	0.323944	252	0.318584
		Nearly every day	12	0.244898	77	0.268293	6	0.461538	48	0.436364	2	0.166667	42	0.392523	6	0.028169	193	0.243995
t1_phq8_5	Having a poor appetite or overeating?	Not at all	9	0.183673	36	0.125436	4	0.307692	25	0.227273	5	0.416667	31	0.28972	50	0.234742	160	0.202276
		Several days	11	0.22449	72	0.250871	2	0.153846	21	0.190909	3	0.25	22	0.205607	117	0.549296	248	0.313527
		More than half the days	19	0.387755	130	0.452962	5	0.384615	25	0.227273	1	0.0833333	21	0.196262	40	0.187793	241	0.304678
		Nearly every day	10	0.204082	49	0.170732	2	0.153846	39	0.354545	3	0.25	33	0.308411	6	0.028169	142	0.17952
t1_phq8_6	Feeling bad about yourself, or that you are a failure or have let yourself or your family down?”	Not at all	7	0.142857	29	0.101045	2	0.153846	27	0.245455	3	0.25	21	0.196262	50	0.234742	139	0.175727
		Several days	11	0.22449	81	0.28223	1	0.0769231	31	0.281818	2	0.166667	33	0.308411	118	0.553991	277	0.35019
		More than half the days	19	0.387755	125	0.43554	6	0.461538	24	0.218182	4	0.333333	26	0.242991	39	0.183099	243	0.307206
		Nearly every day	12	0.244898	52	0.181185	4	0.307692	28	0.254545	3	0.25	27	0.252336	6	0.028169	132	0.166877
t1_phq8_7	Trouble concentrating on things, such as reading the newspaper or watching television?	Not at all	4	0.0816327	39	0.135889	2	0.153846	27	0.245455	2	0.166667	20	0.186916	79	0.370892	173	0.21871
		Several days	17	0.346939	98	0.341463	6	0.461538	32	0.290909	4	0.333333	36	0.336449	80	0.375587	273	0.345133
		More than half the days	19	0.387755	111	0.38676	2	0.153846	25	0.227273	1	0.0833333	24	0.224299	50	0.234742	232	0.2933
		Nearly every day	9	0.183673	39	0.135889	3	0.230769	26	0.236364	5	0.416667	27	0.252336	4	0.0187793	113	0.142857
t1_phq8_8	Moving or speaking so slowly that other people could have noticed? Or the opposite - being so fidgety or restless that you have been moving around a lot more than usual?	Not at all	11	0.22449	70	0.243902	11	0.846154	57	0.518182	5	0.416667	59	0.551402	51	0.239437	264	0.333755
		Several days	12	0.244898	90	0.313589	1	0.0769231	22	0.2	4	0.333333	26	0.242991	121	0.568075	276	0.348925
		More than half the days	19	0.387755	107	0.372822	0	0	20	0.181818	0	0	12	0.11215	41	0.192488	199	0.25158
		Nearly every day	7	0.142857	20	0.0696864	1	0.0769231	11	0.1	3	0.25	10	0.0934579	0	0	52	0.0657396
t1_mh_grc	Overall, how are you feeling in comparison to two weeks ago?	I feel a lot worse	1	0.0204082	12	0.0418118	0	0	5	0.0454545	1	0.0833333	10	0.0934579	2	0.00938967	31	0.0391909
		I feel slightly worse	6	0.122449	41	0.142857	3	0.230769	16	0.145455	4	0.333333	16	0.149533	38	0.178404	124	0.156764
		I feel about the same	27	0.55102	171	0.595819	8	0.615385	67	0.609091	5	0.416667	61	0.570093	37	0.173709	376	0.475348
		I feel slightly better	13	0.265306	56	0.195122	2	0.153846	18	0.163636	2	0.166667	18	0.168224	118	0.553991	227	0.286979
		I feel a lot better	2	0.0408163	7	0.0243902	0	0	4	0.0363636	0	0	2	0.0186916	18	0.084507	33	0.0417193
t1_mh_burden_1	I feel like a burden on my friends and family	Strongly disagree	9	0.183673	19	0.0662021	1	0.0769231	14	0.127273	1	0.0833333	19	0.17757	11	0.0516432	74	0.0935525
		Disagree	8	0.163265	39	0.135889	1	0.0769231	17	0.154545	3	0.25	17	0.158879	79	0.370892	164	0.207332
		Neither agree nor disagree	4	0.0816327	80	0.278746	4	0.307692	29	0.263636	1	0.0833333	14	0.130841	75	0.352113	207	0.261694
		Agree	16	0.326531	119	0.414634	5	0.384615	32	0.290909	1	0.0833333	36	0.336449	39	0.183099	248	0.313527
		Strongly agree	12	0.244898	30	0.10453	2	0.153846	18	0.163636	6	0.5	21	0.196262	9	0.0422535	98	0.123894
t1_mh_burden_2	I feel like a burden on other people in this forum	Strongly disagree	8	0.163265	58	0.202091	2	0.153846	30	0.272727	4	0.333333	25	0.233645	17	0.0798122	144	0.182048
		Disagree	8	0.163265	74	0.25784	4	0.307692	31	0.281818	2	0.166667	41	0.383178	104	0.488263	264	0.333755
		Neither agree nor disagree	13	0.265306	110	0.383275	4	0.307692	34	0.309091	3	0.25	29	0.271028	45	0.211268	238	0.300885
		Agree	15	0.306122	34	0.118467	3	0.230769	13	0.118182	2	0.166667	6	0.0560748	44	0.206573	117	0.147914
		Strongly agree	5	0.102041	11	0.0383275	0	0	2	0.0181818	1	0.0833333	6	0.0560748	3	0.0140845	28	0.0353982
t1_mh_inferior	I feel inferior to other people because of my mental health	Strongly disagree	5	0.102041	21	0.0731707	2	0.153846	13	0.118182	0	0	18	0.168224	10	0.0469484	69	0.0872314
		Disagree	4	0.0816327	32	0.111498	0	0	21	0.190909	5	0.416667	22	0.205607	71	0.333333	155	0.195954
		Neither agree nor disagree	16	0.326531	81	0.28223	3	0.230769	22	0.2	3	0.25	22	0.205607	48	0.225352	195	0.246523
		Agree	18	0.367347	124	0.432056	4	0.307692	33	0.3	2	0.166667	29	0.271028	76	0.356808	286	0.361568
		Strongly agree	6	0.122449	29	0.101045	4	0.307692	21	0.190909	2	0.166667	16	0.149533	8	0.0375587	86	0.108723
t1_mh_seek	The forum has given me confidence to seek help for my mental health	Strongly disagree	1	0.0204082	8	0.0278746	0	0	2	0.0181818	0	0	6	0.0560748	1	0.00469484	18	0.022756
		Disagree	3	0.0612245	15	0.0522648	0	0	14	0.127273	0	0	17	0.158879	21	0.0985915	70	0.0884956
		Neither agree nor disagree	12	0.244898	87	0.303136	6	0.461538	39	0.354545	4	0.333333	37	0.345794	10	0.0469484	195	0.246523
		Agree	26	0.530612	137	0.477352	5	0.384615	35	0.318182	5	0.416667	29	0.271028	127	0.596244	364	0.460177
		Strongly agree	4	0.0816327	27	0.0940767	1	0.0769231	12	0.109091	3	0.25	11	0.102804	54	0.253521	112	0.141593
		Not applicable to me	3	0.0612245	13	0.0452962	1	0.0769231	8	0.0727273	0	0	7	0.0654206	0	0	32	0.0404551
t1_mh_man	I am confident that I can do things to manage any future mental health difficulties	Strongly disagree	2	0.0408163	8	0.0278746	0	0	6	0.0545455	0	0	9	0.0841121	0	0	25	0.0316056
		Disagree	8	0.163265	35	0.121951	4	0.307692	24	0.218182	0	0	20	0.186916	15	0.0704225	106	0.134008
		Neither agree nor disagree	16	0.326531	81	0.28223	5	0.384615	37	0.336364	5	0.416667	25	0.233645	67	0.314554	236	0.298357
		Agree	20	0.408163	154	0.536585	3	0.230769	36	0.327273	6	0.5	41	0.383178	113	0.530516	373	0.471555
		Strongly agree	3	0.0612245	9	0.0313589	1	0.0769231	7	0.0636364	1	0.0833333	12	0.11215	18	0.084507	51	0.0644753
t1_mh_life_1	I feel that I have been able to take charge of my life	Strongly disagree	0	0	11	0.0383275	1	0.0769231	13	0.118182	0	0	11	0.102804	1	0.00469484	37	0.0467762
		Disagree	10	0.204082	57	0.198606	4	0.307692	27	0.245455	2	0.166667	22	0.205607	50	0.234742	172	0.217446
		Neither agree nor disagree	27	0.55102	116	0.404181	5	0.384615	36	0.327273	4	0.333333	29	0.271028	52	0.244131	269	0.340076
		Agree	9	0.183673	94	0.327526	2	0.153846	31	0.281818	5	0.416667	37	0.345794	94	0.441315	272	0.343869
		Strongly agree	3	0.0612245	9	0.0313589	1	0.0769231	3	0.0272727	1	0.0833333	8	0.0747664	16	0.0751174	41	0.0518331
t1_mh_life_2	I feel that I have been able to actively engage with life	Strongly disagree	1	0.0204082	12	0.0418118	1	0.0769231	15	0.136364	0	0	15	0.140187	0	0	44	0.0556258
		Disagree	11	0.22449	49	0.170732	2	0.153846	30	0.272727	3	0.25	16	0.149533	11	0.0516432	122	0.154235
		Neither agree nor disagree	20	0.408163	95	0.33101	5	0.384615	28	0.254545	4	0.333333	24	0.224299	45	0.211268	221	0.279393
		Agree	12	0.244898	103	0.358885	4	0.307692	34	0.309091	4	0.333333	43	0.401869	135	0.633803	335	0.423515
		Strongly agree	5	0.102041	28	0.097561	1	0.0769231	3	0.0272727	1	0.0833333	9	0.0841121	22	0.103286	69	0.0872314
	“The next section is about how safe you feel when using the forum…
t1_safe_1	...I understand clearly how this forum works	Strongly disagree	3	0.0612245	2	0.00696864	0	0	1	0.00909091	0	0	3	0.0280374	0	0	9	0.011378
		Disagree	2	0.0408163	16	0.0557491	0	0	6	0.0545455	1	0.0833333	10	0.0934579	60	0.28169	95	0.120101
		Neither agree nor disagree	5	0.102041	75	0.261324	3	0.230769	16	0.145455	0	0	11	0.102804	39	0.183099	149	0.188369
		Agree	28	0.571429	139	0.484321	7	0.538462	68	0.618182	8	0.666667	63	0.588785	98	0.460094	411	0.519595
		Strongly agree	11	0.22449	55	0.191638	3	0.230769	19	0.172727	3	0.25	20	0.186916	16	0.0751174	127	0.160556
t1_safe_2	I have felt distressed by some of the posts I have read on this forum	Strongly disagree	4	0.0816327	39	0.135889	0	0	6	0.0545455	2	0.166667	20	0.186916	5	0.0234742	76	0.0960809
		Disagree	15	0.306122	106	0.369338	8	0.615385	31	0.281818	5	0.416667	48	0.448598	52	0.244131	265	0.335019
		Neither agree nor disagree	18	0.367347	88	0.30662	3	0.230769	31	0.281818	1	0.0833333	22	0.205607	72	0.338028	235	0.297092
		Agree	10	0.204082	46	0.160279	2	0.153846	35	0.318182	4	0.333333	14	0.130841	77	0.361502	188	0.237674
		Strongly agree	2	0.0408163	8	0.0278746	0	0	7	0.0636364	0	0	3	0.0280374	7	0.0328638	27	0.034134
t1_safe_3	I feel like an outsider in this forum	Strongly disagree	9	0.183673	39	0.135889	3	0.230769	22	0.2	5	0.416667	14	0.130841	15	0.0704225	107	0.135272
		Disagree	9	0.183673	107	0.372822	6	0.461538	40	0.363636	5	0.416667	31	0.28972	87	0.408451	285	0.360303
		Neither agree nor disagree	14	0.285714	61	0.212544	2	0.153846	25	0.227273	1	0.0833333	26	0.242991	49	0.230047	178	0.225032
		Agree	12	0.244898	74	0.25784	1	0.0769231	14	0.127273	1	0.0833333	27	0.252336	59	0.276995	188	0.237674
		Strongly agree	5	0.102041	6	0.0209059	1	0.0769231	9	0.0818182	0	0	9	0.0841121	3	0.0140845	33	0.0417193
t1_safe_4	I can trust people on this forum	Strongly disagree	2	0.0408163	4	0.0139373	1	0.0769231	3	0.0272727	0	0	4	0.0373832	4	0.0187793	18	0.022756
		Disagree	10	0.204082	24	0.0836237	1	0.0769231	12	0.109091	0	0	12	0.11215	27	0.126761	86	0.108723
		Neither agree nor disagree	14	0.285714	105	0.365854	6	0.461538	44	0.4	4	0.333333	49	0.457944	82	0.384977	304	0.384324
		Agree	20	0.408163	126	0.439024	4	0.307692	43	0.390909	7	0.583333	30	0.280374	85	0.399061	315	0.39823
		Strongly agree	3	0.0612245	28	0.097561	1	0.0769231	8	0.0727273	1	0.0833333	12	0.11215	15	0.0704225	68	0.0859671
t1_safe_5	I feel welcome in this forum	Strongly disagree	2	0.0408163	4	0.0139373	0	0	2	0.0181818	0	0	5	0.046729	0	0	13	0.0164349
		Disagree	3	0.0612245	15	0.0522648	2	0.153846	5	0.0454545	0	0	9	0.0841121	50	0.234742	84	0.106195
		Neither agree nor disagree	12	0.244898	67	0.233449	3	0.230769	33	0.3	2	0.166667	33	0.308411	76	0.356808	226	0.285714
		Agree	22	0.44898	149	0.519164	6	0.461538	48	0.436364	7	0.583333	42	0.392523	73	0.342723	347	0.438685
		Strongly agree	10	0.204082	52	0.181185	2	0.153846	22	0.2	3	0.25	18	0.168224	14	0.0657277	121	0.152971
t1_safe_6	I feel safe to post about my personal experiences in this forum	Strongly disagree	2	0.0408163	7	0.0243902	0	0	4	0.0363636	0	0	6	0.0560748	2	0.00938967	21	0.0265487
		Disagree	7	0.142857	21	0.0731707	5	0.384615	15	0.136364	0	0	16	0.149533	36	0.169014	100	0.126422
		Neither agree nor disagree	18	0.367347	89	0.310105	3	0.230769	33	0.3	2	0.166667	29	0.271028	37	0.173709	211	0.266751
		Agree	18	0.367347	129	0.449477	3	0.230769	41	0.372727	6	0.5	44	0.411215	110	0.516432	351	0.443742
		Strongly agree	4	0.0816327	41	0.142857	2	0.153846	17	0.154545	4	0.333333	12	0.11215	28	0.131455	108	0.136536
t1_safe_7	I feel safe to say anything in this forum because no-one knows who I am	Strongly disagree	3	0.0612245	4	0.0139373	0	0	7	0.0636364	0	0	5	0.046729	7	0.0328638	26	0.0328698
		Disagree	6	0.122449	24	0.0836237	1	0.0769231	14	0.127273	1	0.0833333	15	0.140187	26	0.122066	87	0.109987
		Neither agree nor disagree	17	0.346939	72	0.250871	2	0.153846	31	0.281818	2	0.166667	33	0.308411	81	0.380282	238	0.300885
		Agree	18	0.367347	117	0.407666	8	0.615385	46	0.418182	5	0.416667	39	0.364486	82	0.384977	315	0.39823
		Strongly agree	5	0.102041	70	0.243902	2	0.153846	12	0.109091	4	0.333333	15	0.140187	17	0.0798122	125	0.158028
t1_safe_8	Talking about my mental health experiences in the forum might make me feel worse	Strongly disagree	5	0.102041	30	0.10453	3	0.230769	13	0.118182	4	0.333333	16	0.149533	11	0.0516432	82	0.103666
		Disagree	17	0.346939	92	0.320557	6	0.461538	44	0.4	6	0.5	35	0.327103	74	0.347418	274	0.346397
		Neither agree nor disagree	7	0.142857	84	0.292683	1	0.0769231	30	0.272727	2	0.166667	30	0.280374	52	0.244131	206	0.26043
		Agree	16	0.326531	70	0.243902	3	0.230769	20	0.181818	0	0	23	0.214953	70	0.328638	202	0.255373
		Strongly agree	4	0.0816327	11	0.0383275	0	0	3	0.0272727	0	0	3	0.0280374	6	0.028169	27	0.034134
t1_safe_9	I worry that my posts might cause distress to people who read them	Strongly disagree	3	0.0612245	28	0.097561	0	0	8	0.0727273	3	0.25	10	0.0934579	4	0.0187793	56	0.0707965
		Disagree	9	0.183673	64	0.222997	5	0.384615	37	0.336364	5	0.416667	37	0.345794	61	0.286385	218	0.275601
		Neither agree nor disagree	17	0.346939	103	0.358885	3	0.230769	33	0.3	1	0.0833333	28	0.261682	86	0.403756	271	0.342604
		Agree	14	0.285714	69	0.240418	5	0.384615	23	0.209091	3	0.25	24	0.224299	52	0.244131	190	0.240202
		Strongly agree	6	0.122449	23	0.0801394	0	0	9	0.0818182	0	0	8	0.0747664	10	0.0469484	56	0.0707965
	“In the next section we would like to ask about your NHS healthcare use relating to your mental health. ” (We are interested in the number of separate interactions you have had with NHS services. For example, a visit to the GP and a week’s hospital admission would count as one use each, and so you would record a “1” for each. Please put “0” (I.e. zero) if you did not use a service. Please do not …
t1_he_use_1	Visit to the Accident and Emergency department	Never	39	0.795918	271	0.944251	11	0.846154	106	0.963636	11	0.916667	103	0.962617	181	0.849765	722	0.912769
		At least once	10	0.204082	16	0.0557491	2	0.153846	4	0.0363636	1	0.0833333	4	0.0373832	32	0.150235	69	0.0872314
t1_he_use_2	Emergency hospital admission (involving an overnight stay)	Never	41	0.836735	276	0.961672	13	1	110	1	11	0.916667	107	1	172	0.807512	730	0.922882
		At least once	8	0.163265	11	0.0383275	0	0	0	0	1	0.0833333	0	0	41	0.192488	61	0.0771176
t1_he_use_3	Planned hospital admission (involving an overnight stay)	Never	43	0.877551	279	0.972125	13	1	110	1	12	1	106	0.990654	167	0.784038	730	0.922882
		At least once	6	0.122449	8	0.0278746	0	0	0	0	0	0	1	0.00934579	46	0.215962	61	0.0771176
t1_he_use_4	Mental Health Professional appointment (Psychiatrist, Psychologist, Community Mental Health Nurse, etc.)	Never	38	0.77551	244	0.850174	8	0.615385	87	0.790909	5	0.416667	75	0.700935	101	0.474178	558	0.705436
		At least once	11	0.22449	43	0.149826	5	0.384615	23	0.209091	7	0.583333	32	0.299065	112	0.525822	233	0.294564
t1_he_use_5	Crisis team or home treatment team visits	Never	41	0.836735	277	0.965157	13	1	107	0.972727	11	0.916667	103	0.962617	184	0.86385	736	0.930468
		At least once	8	0.163265	10	0.0348432	0	0	3	0.0272727	1	0.0833333	4	0.0373832	29	0.13615	55	0.0695322
t1_he_use_6	General Practice (appointment with a GP, nurse, etc.)	Never	41	0.836735	253	0.881533	5	0.384615	70	0.636364	8	0.666667	71	0.663551	161	0.755869	609	0.769912
		At least once	8	0.163265	34	0.118467	8	0.615385	40	0.363636	4	0.333333	36	0.336449	52	0.244131	182	0.230088
t1_he_use_7	NHS 111 phoneline	Never	46	0.938776	277	0.965157	12	0.923077	104	0.945455	10	0.833333	105	0.981308	185	0.868545	739	0.93426
		At least once	3	0.0612245	10	0.0348432	1	0.0769231	6	0.0545455	2	0.166667	2	0.0186916	28	0.131455	52	0.0657396
t1_he_use_8	None of the above	No	27	0.55102	87	0.303136	9	0.692308	51	0.463636	9	0.75	57	0.53271	161	0.755869	401	0.506953
		Yes	22	0.44898	200	0.696864	4	0.307692	59	0.536364	3	0.25	50	0.46729	52	0.244131	390	0.493047
t1_he_ip_1	Over the last six weeks I’ve found it hard to access in-person mental health support	No	25	0.510204	125	0.43554	8	0.615385	64	0.581818	5	0.416667	69	0.64486	129	0.605634	425	0.537295
		Yes	24	0.489796	162	0.56446	5	0.384615	46	0.418182	7	0.583333	38	0.35514	84	0.394366	366	0.462705
t1_he_ip_2	If yes, the main reason is because…	It is not available in my area	2	0.0833333	10	0.0617284	0	0	9	0.195652	0	0	2	0.0526316	5	0.0595238	28	0.0353982
		It is only available at certain times that don't work for me	1	0.0416667	9	0.0555556	0	0	4	0.0869565	0	0	4	0.105263	36	0.428571	54	0.068268
		There is a long waiting list	11	0.458333	52	0.320988	2	0.4	17	0.369565	4	0.571429	21	0.552632	14	0.166667	121	0.152971
		I don't want people to know I need help with my mental health	8	0.333333	72	0.444444	1	0.2	6	0.130435	1	0.142857	2	0.0526316	29	0.345238	119	0.150442
		Some other reason (please write in)	2	0.0833333	19	0.117284	2	0.4	10	0.217391	2	0.285714	9	0.236842	0	0	44	0.0556258
	“Have you used any of the following community or charity groups or services to seek support for your mental health and/or to support others, over the last six weeks? Please select all that apply”																0	0
t1_he_comm_1_1	Peer support group (in person)	No	43	0.877551	265	0.923345	11	0.846154	100	0.909091	9	0.75	99	0.925234	158	0.741784	685	0.865992
		Yes	6	0.122449	22	0.0766551	2	0.153846	10	0.0909091	3	0.25	8	0.0747664	55	0.258216	106	0.134008
t1_he_comm_1_2	Peer support group (online in real time (video or audio)	No	39	0.795918	276	0.961672	10	0.769231	99	0.9	10	0.833333	98	0.915888	88	0.413146	620	0.783818
		Yes	10	0.204082	11	0.0383275	3	0.230769	11	0.1	2	0.166667	9	0.0841121	125	0.586854	171	0.216182
t1_he_comm_1_3	Peer support chat room or online forum	No	24	0.489796	187	0.651568	8	0.615385	82	0.745455	5	0.416667	86	0.803738	126	0.591549	518	0.654867
		Yes	25	0.510204	100	0.348432	5	0.384615	28	0.254545	7	0.583333	21	0.196262	87	0.408451	273	0.345133
t1_he_comm_1_4	Online information pages or toolkits for mental health support	No	33	0.673469	209	0.728223	5	0.384615	78	0.709091	4	0.333333	76	0.71028	108	0.507042	513	0.648546
		Yes	16	0.326531	78	0.271777	8	0.615385	32	0.290909	8	0.666667	31	0.28972	105	0.492958	278	0.351454
t1_he_comm_1_5	Community group (e.g. exercise class, social group, etc.)	No	40	0.816327	263	0.916376	12	0.923077	93	0.845455	10	0.833333	95	0.88785	145	0.680751	658	0.831858
		Yes	9	0.183673	24	0.0836237	1	0.0769231	17	0.154545	2	0.166667	12	0.11215	68	0.319249	133	0.168142
t1_he_comm_1_6	Charity or third-sector support services (e.g. MIND)	No	36	0.734694	244	0.850174	9	0.692308	91	0.827273	9	0.75	88	0.82243	179	0.840376	656	0.82933
		Yes	13	0.265306	43	0.149826	4	0.307692	19	0.172727	3	0.25	19	0.17757	34	0.159624	135	0.17067
t1_he_comm_1_0	None of the above	No	38	0.77551	155	0.54007	11	0.846154	68	0.618182	11	0.916667	53	0.495327	197	0.924883	533	0.673831
		Yes	11	0.22449	132	0.45993	2	0.153846	42	0.381818	1	0.0833333	54	0.504673	16	0.0751174	258	0.326169
t1_he_comm_2	How frequently have you spent time seeking support on the internet in the last 6 weeks, including visiting online forums (including the forum that led you here)?	Never	7	0.142857	24	0.0836237	2	0.153846	21	0.190909	0	0	29	0.271028	1	0.00469484	84	0.106195
		A few times, but less than every week	17	0.346939	91	0.317073	6	0.461538	48	0.436364	0	0	46	0.429907	104	0.488263	312	0.394437
		Once a week or more, but less than every day	21	0.428571	145	0.505226	4	0.307692	26	0.236364	5	0.416667	21	0.196262	87	0.408451	309	0.390645
		Every day	4	0.0816327	27	0.0940767	1	0.0769231	15	0.136364	7	0.583333	11	0.102804	21	0.0985915	86	0.108723
	“Have you paid privately for any of the following services to support your mental health over the last six weeks? Please include anything that you paid for yourself privately out-of-pocket or through private health insurance”
t1_he_pri_1_1	Private psychiatrist	No	44	0.897959	281	0.979094	12	0.923077	106	0.963636	9	0.75	101	0.943925	167	0.784038	720	0.91024
		Yes	5	0.102041	6	0.0209059	1	0.0769231	4	0.0363636	3	0.25	6	0.0560748	46	0.215962	71	0.0897598
t1_he_pri_1_2	Private hospital or clinic	No	44	0.897959	286	0.996516	12	0.923077	110	1	12	1	105	0.981308	150	0.704225	719	0.908976
		Yes	5	0.102041	1	0.00348432	1	0.0769231	0	0	0	0	2	0.0186916	63	0.295775	72	0.091024
t1_he_pri_1_3	Any other private therapist	No	42	0.857143	270	0.940767	12	0.923077	95	0.863636	9	0.75	93	0.869159	137	0.643192	658	0.831858
		Yes	7	0.142857	17	0.0592334	1	0.0769231	15	0.136364	3	0.25	14	0.130841	76	0.356808	133	0.168142
t1_he_pri_1_4	Complementary or alternative therapies (e.g. acupuncture, hypnotherapy, etc.)	No	40	0.816327	264	0.919861	13	1	98	0.890909	11	0.916667	97	0.906542	154	0.723005	677	0.855879
		Yes	9	0.183673	23	0.0801394	0	0	12	0.109091	1	0.0833333	10	0.0934579	59	0.276995	114	0.144121
t1_he_pri_1_5	Over the counter (without prescription) medication, remedies or treatments	No	46	0.938776	274	0.954704	13	1	95	0.863636	10	0.833333	95	0.88785	174	0.816901	707	0.893805
		Yes	3	0.0612245	13	0.0452962	0	0	15	0.136364	2	0.166667	12	0.11215	39	0.183099	84	0.106195
t1_he_pri_1_6	Subscription for online mental health support (e.g. Headspace)	No	48	0.979592	266	0.926829	11	0.846154	106	0.963636	12	1	97	0.906542	152	0.713615	692	0.874842
		Yes	1	0.0204082	21	0.0731707	2	0.153846	4	0.0363636	0	0	10	0.0934579	61	0.286385	99	0.125158
t1_he_pri_1_0	None of the above	No	22	0.44898	60	0.209059	4	0.307692	31	0.281818	7	0.583333	31	0.28972	187	0.877934	342	0.432364
		Yes	27	0.55102	227	0.790941	9	0.692308	79	0.718182	5	0.416667	76	0.71028	26	0.122066	449	0.567636
t1_he_ei_1	As a result of using this forum I am...	More likely to visit my GP to discuss my mental health	22	0.44898	103	0.358885	3	0.230769	25	0.227273	6	0.5	27	0.252336	82	0.384977	268	0.338812
		Less likely to visit my GP to discuss my mental health	8	0.163265	75	0.261324	2	0.153846	10	0.0909091	0	0	4	0.0373832	113	0.530516	212	0.268015
		No more or less likely to visit my GP to discuss my mental health	19	0.387755	109	0.379791	8	0.615385	75	0.681818	6	0.5	76	0.71028	18	0.084507	311	0.393173
t1_he_ei_2	As a result of using this forum I am...	More likely to take medication for my mental health	18	0.367347	57	0.198606	5	0.384615	21	0.190909	6	0.5	23	0.214953	76	0.356808	206	0.26043
		Less likely to take medication for my mental health	8	0.163265	89	0.310105	1	0.0769231	9	0.0818182	0	0	5	0.046729	112	0.525822	224	0.283186
		No more or less likely to take medication for my mental health	23	0.469388	141	0.491289	7	0.538462	80	0.727273	6	0.5	79	0.738318	25	0.117371	361	0.456384
t1_he_use_1num	Visit to the Accident and Emergency department	1	3	0.3	8	0.5	1	0.5	4	1	1	1	2	0.5	3	0.09375	22
		2	2	0.2	5	0.3125	1	0.5	0	0	0	0	2	0.5	10	0.3125	20
		3	1	0.1	2	0.125	0	0	0	0	0	0	0	0	4	0.125	7
		4	0	0	0	0	0	0	0	0	0	0	0	0	6	0.1875	6
		5	0	0	0	0	0	0	0	0	0	0	0	0	3	0.09375	3
		6	1	0.1	1	0.0625	0	0	0	0	0	0	0	0	3	0.09375	5
		7	0	0	0	0	0	0	0	0	0	0	0	0	0	0	0
		8	1	0.1	0	0	0	0	0	0	0	0	0	0	3	0.09375	4
		9	0	0	0	0	0	0	0	0	0	0	0	0	0	0	0
		10	2	0.2	0	0	0	0	0	0	0	0	0	0	0	0	2
		11 or more	0	0	0	0	0	0	0	0	0	0	0	0	0	0	0
		prefer not to say	0	0	0	0	0	0	0	0	0	0	0	0	0	0	0
t1_he_use_2num	Emergency hospital admission (involving an overnight stay)	1	1	0.125	6	0.545455	0	0	0	0	1	1	0	0	6	0.146341	14
		2	0	0	1	0.0909091	0	0	0	0	0	0	0	0	5	0.121951	6
		3	2	0.25	3	0.272727	0	0	0	0	0	0	0	0	8	0.195122	13
		4	4	0.5	0	0	0	0	0	0	0	0	0	0	6	0.146341	10
		5	1	0.125	1	0.0909091	0	0	0	0	0	0	0	0	5	0.121951	7
		6	0	0	0	0	0	0	0	0	0	0	0	0	8	0.195122	8
		7	0	0	0	0	0	0	0	0	0	0	0	0	2	0.0487805	2
		8	0	0	0	0	0	0	0	0	0	0	0	0	1	0.0243902	1
		9	0	0	0	0	0	0	0	0	0	0	0	0	0	0	0
		10	0	0	0	0	0	0	0	0	0	0	0	0	0	0	0
		11 or more	0	0	0	0	0	0	0	0	0	0	0	0	0	0	0
		prefer not to say	0	0	0	0	0	0	0	0	0	0	0	0	0	0	0
t1_he_use_3num	Planned hospital admission (involving an overnight stay)	1	2	0.333333	3	0.375	0	0	0	0	0	0	1	1	10	0.217391	16
		2	1	0.166667	2	0.25	0	0	0	0	0	0	0	0	6	0.130435	9
		3	0	0	2	0.25	0	0	0	0	0	0	0	0	10	0.217391	12
		4	0	0	0	0	0	0	0	0	0	0	0	0	9	0.195652	9
		5	0	0	1	0.125	0	0	0	0	0	0	0	0	3	0.0652174	4
		6	1	0.166667	0	0	0	0	0	0	0	0	0	0	2	0.0434783	3
		7	2	0.333333	0	0	0	0	0	0	0	0	0	0	3	0.0652174	5
		8	0	0	0	0	0	0	0	0	0	0	0	0	1	0.0217391	1
		9	0	0	0	0	0	0	0	0	0	0	0	0	1	0.0217391	1
		10	0	0	0	0	0	0	0	0	0	0	0	0	1	0.0217391	1
		11 or more	0	0	0	0	0	0	0	0	0	0	0	0	0	0	0
		prefer not to say	0	0	0	0	0	0	0	0	0	0	0	0	0	0	0
t1_he_use_4num	Mental Health Professional appointment (Psychiatrist, Psychologist, Community Mental Health Nurse, etc.)	1	2	0.181818	17	0.395349	4	0.8	3	0.130435	2	0.285714	10	0.3125	20	0.178571	58
		2	2	0.181818	9	0.209302	0	0	7	0.304348	1	0.142857	9	0.28125	17	0.151786	45
		3	0	0	6	0.139535	1	0.2	7	0.304348	1	0.142857	6	0.1875	21	0.1875	42
		4	2	0.181818	3	0.0697674	0	0	1	0.0434783	1	0.142857	2	0.0625	22	0.196429	31
		5	0	0	0	0	0	0	2	0.0869565	0	0	1	0.03125	8	0.0714286	11
		6	2	0.181818	4	0.0930233	0	0	2	0.0869565	0	0	3	0.09375	7	0.0625	18
		7	1	0.0909091	0	0	0	0	0	0	0	0	0	0	5	0.0446429	6
		8	0	0	2	0.0465116	0	0	0	0	0	0	0	0	4	0.0357143	6
		9	0	0	0	0	0	0	0	0	0	0	0	0	4	0.0357143	4
		10	1	0.0909091	0	0	0	0	0	0	0	0	0	0	4	0.0357143	5
		11 or more	0	0	1	0.0232558	0	0	0	0	2	0.285714	0	0	0	0	3
		prefer not to say	1	0.0909091	1	0.0232558	0	0	1	0.0434783	0	0	1	0.03125	0	0	4
t1_he_use_5num	Crisis team or home treatment team visits	1	2	0.25	4	0.4	0	0	0	0	0	0	1	0.25	3	0.103448	10
		2	2	0.25	1	0.1	0	0	1	0.333333	0	0	0	0	7	0.241379	11
		3	3	0.375	3	0.3	0	0	2	0.666667	0	0	1	0.25	4	0.137931	13
		4	1	0.125	0	0	0	0	0	0	0	0	1	0.25	7	0.241379	9
		5	0	0	0	0	0	0	0	0	0	0	1	0.25	2	0.0689655	3
		6	0	0	0	0	0	0	0	0	1	1	0	0	0	0	1
		7	0	0	2	0.2	0	0	0	0	0	0	0	0	2	0.0689655	4
		8	0	0	0	0	0	0	0	0	0	0	0	0	1	0.0344828	1
		9	0	0	0	0	0	0	0	0	0	0	0	0	1	0.0344828	1
		10	0	0	0	0	0	0	0	0	0	0	0	0	1	0.0344828	1
		11 or more	0	0	0	0	0	0	0	0	0	0	0	0	0	0	0
		prefer not to say	0	0	0	0	0	0	0	0	0	0	0	0	1	0.0344828	1
t1_he_use_6num	General Practice (appointment with a GP, nurse, etc.)	1	3	0.375	12	0.352941	4	0.5	19	0.475	1	0.25	17	0.472222	14	0.269231	70
		2	3	0.375	13	0.382353	4	0.5	7	0.175	2	0.5	7	0.194444	11	0.211538	47
		3	2	0.25	4	0.117647	0	0	10	0.25	0	0	4	0.111111	13	0.25	33
		4	0	0	3	0.0882353	0	0	2	0.05	0	0	4	0.111111	2	0.0384615	11
		5	0	0	0	0	0	0	2	0.05	0	0	3	0.0833333	5	0.0961538	10
		6	0	0	0	0	0	0	0	0	0	0	1	0.0277778	3	0.0576923	4
		7	0	0	0	0	0	0	0	0	0	0	0	0	1	0.0192308	1
		8	0	0	1	0.0294118	0	0	0	0	0	0	0	0	2	0.0384615	3
		9	0	0	0	0	0	0	0	0	0	0	0	0	1	0.0192308	1
		10	0	0	0	0	0	0	0	0	0	0	0	0	0	0	0
		11 or more	0	0	1	0.0294118	0	0	0	0	1	0.25	0	0	0	0	2
		prefer not to say	0	0	0	0	0	0	0	0	0	0	0	0	0	0	0
t1_he_use_7num	NHS 111 phoneline	1	1	0.333333	4	0.4	1	1	5	0.833333	2	1	0	0	2	0.0714286	15
		2	2	0.666667	4	0.4	0	0	0	0	0	0	0	0	10	0.357143	16
		3	0	0	2	0.2	0	0	0	0	0	0	2	1	7	0.25	11
		4	0	0	0	0	0	0	1	0.166667	0	0	0	0	2	0.0714286	3
		5	0	0	0	0	0	0	0	0	0	0	0	0	2	0.0714286	2
		6	0	0	0	0	0	0	0	0	0	0	0	0	3	0.107143	3
		7	0	0	0	0	0	0	0	0	0	0	0	0	1	0.0357143	1
		8	0	0	0	0	0	0	0	0	0	0	0	0	0	0	0
		9	0	0	0	0	0	0	0	0	0	0	0	0	0	0	0
		10	0	0	0	0	0	0	0	0	0	0	0	0	1	0.0357143	1
		11 or more	0	0	0	0	0	0	0	0	0	0	0	0	0	0	0
		prefer not to say	0	0	0	0	0	0	0	0	0	0	0	0	0	0	0

## Sheet: subscale totals
		forum_codename2
Variable Name	Variable calculation	Chaffinch		Dunnock		Jay		Magpie		Robin		Sparrow		Starling		Total (n=791)		Cronbach's alpha	N items
		Mean	SD	Mean	SD	Mean	SD	Mean	SD	Mean	SD	Mean	SD	Mean	SD	Mean	SD
t1_gad7_sum	Sum of all GAD7 items	12.29	4.84	12.29	4.22	12.08	5.44	11.47	6.41	12.08	6.43	11.04	6.21	7.64	3.36	10.75	5.15	0.887	7
t1_phq8_sum	Sum of all PHQ8 items	13.43	5.48	13.21	4.29	12.38	4.84	12.42	6.74	11.42	6.52	11.9	6.86	8.27	3.85	11.56	5.5	0.871	8
t1_mod_total	Sum of t1_mod_5_reversed + t1_mod_6_reversed + t1_mod_10_reversed + t1_mod_1 +	34.2	7.91	33.47	6.94	32.23	10.43	33.84	7.81	41.08	5.7	35.27	7.92	32.71	5.85	33.7029	7.13408	0.865	13
	t1_mod_2 + t1_mod_3 + t1_mod_4 + t1_mod_7 + t1_mod_8 + t1_mod_9 + t1_mod_11 + t1_mod_12 + t1_mod_13.
t1_mh_total	Sum of t1_mh_burden_1_reversed + t1_mh_burden_2_reversed + t1_mh_inferior_reversed +	16.48	3.85	17.14	4	14.83	4.02	16.25	5.74	17.67	4.27	17.08	6.61	19.9	3.85	17.7181	4.83769	0.75	8
	t1_mh_seek_missing + t1_mh_man + t1_mh_life_1 + t1_mh_life_2 + t1_mh_grc. Note - this excludes participants who responded N/A to t1_mh_seek; N=759
t1_help_total	Sum of t1_help_happier + t1_help_hopeful + t1_help_alone_Reversed + t1_help_isolated	22.55	5.05	22.58	5.08	22.38	5.68	22.33	6.44	28.42	5.32	20.04	7.21	23.87	4.4	22.6334	5.61301	0.853	9
	+ t1_help_supported + t1_help_understood + t1_help_informed + t1_help_others + t1_help_same.
t1_safe_total	Sum of t1_safe_1 + t1_safe_2_reversed + t1_safe_3_reversed + t1_safe_4 + t1_safe_5 +	20.57	5.26	22.52	5.24	22.69	6.26	21.8	6	26.5	3.61	21.75	5.77	20.05	4.63	21.5917	5.38294	0.782	9
	t1_safe_6 + t1_safe_7 + t1_safe_8_reversed + t1_safe_9_reversed.
t1_intensity	Product of t1_visit_freq * t1_visit_time.	1.98	1.83	2.4	1.77	1.92	1.44	2.15	1.96	5.42	2.97	1.12	1.66	3.12	2.29	2.4	2.08	0.564	2
t1_selfeff_total	t1_mh_man + t1_mh_life_1 + t1_mh_life_2	6.57	2.23	6.84	2.3	6.08	2.78	5.8	2.7	7.33	2.27	6.48	3.21	7.77	1.89	6.87	2.48	0.818	3
t1_burden_total	t1_mh_burden_1 + t1_mh_burden_2	4.31	2.44	3.89	1.77	4.08	1.93	3.54	2.04	4.17	2.48	3.53	2.25	3.38	1.63	3.69	1.92	0.647	2
		Chaffinch		Dunnock		Jay		Magpie		Robin		Sparrow		Starling		Total (n=511)
		Mean	SD	Mean	SD	Mean	SD	Mean	SD	Mean	SD	Mean	SD	Mean	SD	Mean	SD
t1_posts_response	t1_visit_replied_quick + t1_visit_replied_helpful, t1_visit_replied_ignored_reversed + t1_visit_replied_friendly + t1_visit_replied_auth	9.59	2.73	9.48	2.26	9.71	2.81	11.22	2.02	11.91	2.26	11.14	2.73	8.7	2.12	9.46	2.4	0.669	5
